# Supplementary material for: Early life gut microbiota sustains liver-resident natural killer cells maturation via the butyrate-IL-18 axis
Source: Nat Commun. 2023 Mar 27;14:1710. doi: 10.1038/s41467-023-37419-7 (PMC10043027; doi:10.1038/s41467-023-37419-7)
Supplement: Supplementary file 4 — Source Data [file 41467_2023_37419_MOESM4_ESM.xlsx]

## Sheet: Figure1b
	weaning mice				8-week-old mice
	LrNK%	LrNK 105/gliver			LrNK%	LrNK 105/gliver
control1	57.23	1.27204		control1	55.02	0.323574
control2	62.27	0.974308		control2	32.76	0.442707
control3	55.48	1.0367		control3	42.99	0.983359
control4	56.04	0.852424		control4	55.95	0.866911
control5	64.8	1.17927		control5	46.26	0.467862
control6	66.56	1.38463		control6	54.97	0.553967
early-Abx1	57.08	1.16487		early-Abx1	52.79	0.530051
early-Abx2	50.97	0.794949		early-Abx2	48.4	0.546033
early-Abx3	66.62	1.77007		early-Abx3	49.42	0.385027
early-Abx4	66.61	1.56807		early-Abx4	50.68	0.53901
early-Abx5	72.1	1.28541		early-Abx5	40.36	0.560951
early-Abx6	55.51	1.11746		early-Abx6	45.38	0.58516
				early-Abx7	39.23	0.61577

## Sheet: Figure1c
	weaning mice
		CD27 MFI X103	CD11b MFI X103	KLRG1 MFI X103
	control1	5.306	11.219	11.649
	control2	4.508	11.731	16.677
	control3	4.869	12.947	10.609
	control4	5.484	13.942	16.26
	control5	5.644	14.779	10.948
	control6	4.831	15.552	17.074
	early-Abx1	5.913	8.257	7.134
	early-Abx2	6.748	8.643	7.41
	early-Abx3	6.022	6.105	6.857
	early-Abx4	5.882	8.395	7.712
	early-Abx5	6.667	7.266	7.527
	early-Abx6	6.035	9.967	6.816

## Sheet: Figure1d
	8-week-old mice
		CD27 MFI x103	CD11b MFI x103	KLRG1 MFI x104
	control1	10.707	7.314	3.0565
	control2	9.665	7.785	4.536
	control3	8.358	7.105	4.4829
	control4	10.495	7.428	4.2746
	control5	9.598	7.99	3.4117
	control6	10.132	8.024	2.9568
	early-Abx1	13.252	6.05	2.4533
	early-Abx2	12.376	5.209	3.2001
	early-Abx3	13.321	5.347	3.2815
	early-Abx4	12.712	6.716	3.0574
	early-Abx5	12.376	6.695	2.4551
	early-Abx6	15.009	6.219	2.8643
	early-Abx7	12.432	6.946	1.3094

## Sheet: Figure1e
	weaning mice
	IFN-γ x103			CD107a x103
	control1	1.9468		control1	2.4336
	control2	1.6433		control2	2.6858
	control3	1.7992		control3	2.2865
	control4	2.0351		control4	2.2253
	control5	1.8119		control5	2.2658
	control6	1.7249		control6	2.346
	early-Abx1	1.2768		early-Abx1	2.0216
	early-Abx2	1.2959		early-Abx2	2.0933
	early-Abx3	1.5188		early-Abx3	1.9158
	early-Abx4	1.4687		early-Abx4	1.686
	early-Abx5	1.5036		early-Abx5	1.3725
	early-Abx6	1.5045		early-Abx6	2.2277

## Sheet: Figure1f
		8-week-old mice
		IFN-r MFI x103		TNF-α MFI x103		CD107a MFI x103
	control1	4.9		6.692		4.56
	control2	4.756		7.521		4.168
	control3	4.799		8.087		5.535
	control4	5.308		6.441		4.618
	control5	5.139		6.988		4.86
	control6	4.522		6.536		4.565
	early-Abx1	3.213		4.168		3.777
	early-Abx2	3.67		5.835		3.047
	early-Abx3	3.839		6.363		3.256
	early-Abx4	3.49		5.711		2.077
	early-Abx5	3.117		6.441		2.906
	early-Abx6	2.915		5.943		2.991
	early-Abx7	2.265		5.813		3.048

## Sheet: Figure1g
	stimulated with IL-12+IL-15					stimulated with Poly(I:C)
		IFN-MFI x104					IFN-MFI x103
	control1	1.8				control1	1.728
	control2	1.6771				control2	2.23
	control3	1.8365				control3	1.604
	control4	1.5157				control4	2.103
	control5	1.6637				control5	2.883
	control6	1.7286				early-Abx1	1.417
	early-Abx1	1.5668				early-Abx2	1.488
	early-Abx2	1.4224				early-Abx3	1.112
	early-Abx3	1.486				early-Abx4	1.91
	early-Abx4	1.3624				early-Abx5	1.266
	early-Abx5	1.4585
	early-Abx6	1.3303

## Sheet: Figure1h
		LrNK-killing%
	C1	0.1558
	C2	0.1155
	C3	0.095
	C4	0.137
	C5	0.1196
	C6	0.1369
	early-Abx1	0.0759
	early-Abx2	0.0715
	early-Abx3	0.0695
	early-Abx4	0.0585
	early-Abx5	0.0961
	early-Abx6	0.0702
	early-Abx7	0.0522
	early-Abx8	0.0649

## Sheet: Figure 1i
	8-week-old mice
		Tim3 MFI x103	PD-1MFI x103	NKG2A MFI x103
	control1	8.638	2.256	6.45
	control2	11.371	2.43	6.399
	control3	12.671	1.956	6.006
	control4	14.008	2.423	5.909
	control5	13.918	2.089	6.117
	control6	12.199	2.001	5.193
	early-Abx1	15.335	2.514	8.105
	early-Abx2	15.533	2.472	7.273
	early-Abx3	17.002	2.617	7.299
	early-Abx4	13.918	2.632	6.946
	early-Abx5	17.002	2.437	6.56
	early-Abx6	18.01	2.543	6.625
	early-Abx7	18.452	2.551	6.722

## Sheet: Figure2c
		Liver/body weight (%)
	control1	5.90895
	control2	5.03333
	control3	4.63842
	control4	4.42577
	control5	4.70588
	early-Abx1	13.6895
	early-Abx2	7.49392
	early-Abx3	6.55048
	early-Abx4	7.02143
	early-Abx5	6.31229

## Sheet: Figure2d
		IFN-γ MFI x103	CD107a MFI x103
	control1	2.076	2.076
	control2	3.849	2.805
	control3	3.35	3.432
	control4	2.867	3.465
	control5	3.38	4.123
	early-Abx1	1.104	0.953
	early-Abx2	0.822	2.175
	early-Abx3	1.587	2.768
	early-Abx4	2.584	2.579
	early-Abx5	0.896	1.317

[truncated: 89 more sheets: Figur2e, Figure2f, Figure2h, Figure3a, Figure3f, Figure3g, Figure4a, Figure4b, Figure4c, Figure4d, Figure4f, Figure4g, Figure4h, Figure4j, Figure5b, Figure5d, Figure5e, Figure5f, Figure5g, Figure5h …]
